# Supplementary material for: Altered brain dynamics index levels of arousal in complete locked-in syndrome
Source: Commun Biol. 2023 Jul 20;6:757. doi: 10.1038/s42003-023-05109-1 (PMC10359418; doi:10.1038/s42003-023-05109-1)
Supplement: Supplementary file 3 — Supplementary Data 1 [file 42003_2023_5109_MOESM3_ESM.xlsx]

## Sheet: Fig 2a
mPLE
Awake	N1	N2	N3	REM
0.887696	1.60491	1.87549	2.35795	1.60368
0.984392	1.34697	1.57853	2.25572	1.1231
1.30671	1.61365	2.14118	2.67361	1.88694
1.51804	1.68314	1.88942	2.74031	1.91103
1.33603	1.73947	1.84479	2.35633	1.3083
1.20907	1.72342	2.02374	2.77263	1.79767
0.935662	1.79823	1.93222	2.2002	1.68011
1.58945	1.94289	1.99681	2.65452	2.01161
0.765505	1.11718	1.70137	2.73319	1.46163
0.623321	1.1834	1.14952	2.19706	1.27071
1.1612	1.48361	1.72587	2.46172	1.74688
0.846439	1.46855	1.85914	2.46591	1.65567
1.21286	1.53974	1.62695	2.35881	1.73118
0.774735	1.49961	1.8317	2.91541	1.81567
1.08089	1.20442	1.22613	2.19831	1.39115
0.940403	1.20184	1.68414	2.50427	1.58433
1.12463	1.38207	1.84153	2.64692	1.68314
1.23944	1.08157	1.52331	2.01533	1.23485
1.18542	1.30402	1.70583	2.25527	1.35559
0.907218	0.854527	1.0378	2.2918	1.38372
1.07616	1.62511	1.75768	2.60234	1.62484
0.921622	0.914414	1.03325	2.20817	1.51305
1.09159	1.20015	1.87628	2.69852	1.5335

## Sheet: Fig 2b
cvPLE
Awake	N1	N2	N3	REM
0.558373	0.23041	0.183264	0.147662	0.191305
0.489227	0.295986	0.294863	0.179189	0.350577
0.257868	0.164736	0.181504	0.105295	0.174879
0.250556	0.192843	0.188813	0.13337	0.176016
0.341773	0.208858	0.187416	0.155766	0.306003
0.400296	0.248232	0.180488	0.112955	0.16855
0.319767	0.220953	0.182824	0.179454	0.25863
0.322932	0.187038	0.161059	0.119357	0.175107
0.48395	0.34733	0.25651	0.112784	0.204686
0.637058	0.33862	0.401899	0.162276	0.318336
0.234381	0.175801	0.119593	0.0741006	0.139487
0.362564	0.21533	0.206533	0.195427	0.190566
0.247708	0.244186	0.248558	0.171129	0.195007
0.419055	0.234568	0.226285	0.119083	0.175337
0.347815	0.252127	0.264824	0.159096	0.244088
0.384291	0.272547	0.211023	0.143093	0.220996
0.290612	0.227355	0.191768	0.133836	0.200003
0.486771	0.327278	0.245586	0.159249	0.270782
0.40757	0.276425	0.235247	0.143397	0.230365
0.510498	0.484479	0.417402	0.150919	0.238219
0.3281	0.244537	0.189022	0.11901	0.196169
0.549264	0.446072	0.586528	0.142341	0.226957
0.398809	0.363764	0.22348	0.114337	0.181806

## Sheet: Fig 2c
mLZC
Awake	N1	N2	N3	REM
0.552234	0.42266	0.374244	0.305552	0.388742
0.513198	0.442984	0.402268	0.308171	0.46498
0.460685	0.401936	0.35183	0.294082	0.35507
0.426575	0.385906	0.351266	0.254907	0.351502
0.452388	0.381847	0.368716	0.301016	0.445989
0.49062	0.384336	0.333292	0.241082	0.355638
0.531043	0.375756	0.355388	0.32748	0.384529
0.446735	0.357064	0.343514	0.273864	0.346687
0.579863	0.515066	0.410535	0.247472	0.41186
0.628067	0.511836	0.51967	0.311604	0.445638
0.447352	0.400303	0.366063	0.302123	0.382155
0.535742	0.413039	0.358643	0.302798	0.376493
0.439426	0.415187	0.398835	0.312096	0.370334
0.596596	0.42918	0.376006	0.229796	0.365091
0.530995	0.489026	0.491391	0.314224	0.439638
0.568524	0.488964	0.375457	0.283816	0.391959
0.509717	0.456582	0.373941	0.270483	0.38008
0.48776	0.481029	0.408446	0.332935	0.443976
0.527152	0.469684	0.398917	0.32526	0.42734
0.558821	0.547592	0.518403	0.312052	0.42227
0.463945	0.384789	0.375924	0.281024	0.374307
0.580764	0.569882	0.53684	0.31576	0.41225
0.517007	0.479651	0.377759	0.268293	0.395777

## Sheet: Fig 2d
cvLZC
Awake	N1	N2	N3	REM
0.209139	0.210536	0.202515	0.237763	0.201617
0.222417	0.213597	0.232807	0.272507	0.194504
0.174187	0.187836	0.216375	0.217333	0.205583
0.215132	0.202829	0.225877	0.273835	0.203017
0.206571	0.18994	0.198403	0.267709	0.201331
0.233487	0.24772	0.225747	0.269877	0.208035
0.147943	0.236382	0.204341	0.241106	0.217897
0.254286	0.224502	0.209532	0.241631	0.222031
0.166097	0.175301	0.213312	0.270184	0.194334
0.160689	0.197652	0.18348	0.265862	0.220236
0.199304	0.205217	0.197022	0.238634	0.200228
0.146558	0.202845	0.23271	0.281819	0.204128
0.160138	0.216785	0.216904	0.240131	0.202277
0.147759	0.214138	0.245183	0.284665	0.217413
0.198968	0.179912	0.186188	0.25495	0.203169
0.17571	0.178904	0.215436	0.255925	0.222706
0.169442	0.183229	0.218276	0.265354	0.20904
0.273045	0.180474	0.214356	0.245628	0.189708
0.238942	0.19212	0.207016	0.229149	0.196657
0.19725	0.163489	0.164619	0.252818	0.199343
0.176688	0.206777	0.190382	0.247191	0.213467
0.205394	0.166584	0.157526	0.236388	0.204308
0.203999	0.187465	0.218547	0.253492	0.188797

## Sheet: Fig 3a
mPLE
Pre-Ketamine	Ketamine	Pre-Sevoflurane	Sevoflurane
1.12135	1.23029	0.775315	2.26681
0.859246	1.38106	0.902549	2.22871
1.41087	1.24284	0.868382	2.22598
0.723915	1.44042	1.29085	1.36571
1.12009	1.55908	1.43128	2.00783
1.66844	1.6539	1.13906	2.49207
1.13361	2.04577	1.16813	2.43381
1.19302	1.0712	1.07047	2.58569
1.23815	1.48522	1.25931	2.65091
1.10506	1.28169	1.3442	2.76459

## Sheet: Fig 3b
cvPLE
Pre-Ketamine	Ketamine	Pre-Sevoflurane	Sevoflurane
0.321947	0.232523	0.385887	0.123942
0.363689	0.205992	0.314007	0.130126
0.242171	0.376	0.343384	0.138937
0.473342	0.216909	0.246195	0.194596
0.299018	0.194067	0.242336	0.121395
0.212275	0.249924	0.270174	0.129631
0.278882	0.141075	0.292593	0.108326
0.29299	0.308047	0.284949	0.117902
0.273971	0.200385	0.263075	0.12304
0.273803	0.216214	0.219945	0.241858

## Sheet: Fig 3c
mLZC
Pre-Ketamine	Ketamine	Pre-Sevoflurane	Sevoflurane
0.510702	0.465236	0.626762	0.362183
0.532629	0.449638	0.58811	0.27244
0.425915	0.467774	0.640637	0.301113
0.617363	0.423077	0.539189	0.273734
0.462501	0.380933	0.429309	0.237841
0.372027	0.399671	0.586811	0.229542
0.460836	0.334487	0.490428	0.213277
0.465188	0.518757	0.597277	0.223859
0.476614	0.419912	0.542013	0.238573
0.440027	0.40207	0.543642	0.144197

## Sheet: Fig 3d
cvLZC
Pre-Ketamine	Ketamine	Pre-Sevoflurane	Sevoflurane
0.202771	0.189516	0.142019	0.199035
0.162332	0.19415	0.16678	0.24003
0.180629	0.212138	0.14979	0.217576
0.141778	0.210997	0.175114	0.214618
0.163105	0.207366	0.178228	0.298016
0.269126	0.22908	0.171684	0.291893
0.147326	0.204515	0.204947	0.213277
0.194947	0.183127	0.159164	0.223859
0.17112	0.197463	0.168097	0.238573
0.167381	0.171203	0.186893	0.144197

## Sheet: Fig 4a
mPLE
HC	CLIS
0.844808	1.2509
0.39277	3.243
1.20856	1.82156
1.59106	1.8646
0.948056	1.67171
0.8565	1.55293
	2.05984
	2.52094
	3.08931
	1.97911

## Sheet: Fig 4b
cvPLE
HC	CLIS
0.384876	0.255179
0.974803	0.0912387
0.226769	0.148556
0.252569	0.159713
0.368121	0.187944
0.432949	0.182349
	0.174284
	0.147648
	0.108512
	0.1751

[truncated: 14 more sheets: Fig 4c, Fig 4d, Fig 5a, Fig 5b, Fig 5c, Fig 5d, Fig 6a, Fig 6b, Fig 6c, Fig 6d, Fig 7a, Fig 7b, Fig 7c, Fig 7d]
